# Supplementary material for: Bicc1 ribonucleoprotein complexes specifying organ laterality are licensed by ANKS6-induced structural remodeling of associated ANKS3
Source: PLoS Biol. 2023 Sep 21;21(9):e3002302. doi: 10.1371/journal.pbio.3002302 (PMC10513324; doi:10.1371/journal.pbio.3002302)
Supplement: S1 Table — (XLSX) [file pbio.3002302.s005.xlsx]

## Sheet: Table S1
	Table S1
	Phenotypes in Anks3Δ/Δ animals	No. of abnormal phenotype	No. of observations	Incidence (%)
	Heart apex on the right side	5	9	55.6
	Abnormal lung lobation	6	9	66.7
	Aortic arch on the right side	4	9	44.4
	Azygous vein on the right side	5	8	62.5
	Stomach on the right side	5	9	55.6
	Abnormal liver lobation	8	9	88.9
	Vena cava located to the left of the aorta	4	9	44.4
