# Supplementary material for: Bicc1 ribonucleoprotein complexes specifying organ laterality are licensed by ANKS6-induced structural remodeling of associated ANKS3
Source: PLoS Biol. 2023 Sep 21;21(9):e3002302. doi: 10.1371/journal.pbio.3002302 (PMC10513324; doi:10.1371/journal.pbio.3002302)
Supplement: S1 Raw Values — (XLSX) [file pbio.3002302.s008.xlsx]

## Sheet: Fig. 1C
Statistical method: Statistical significance was determined using the Mann–Whitney U test.
Controls TG+				dsVenus Left			dsVenus Right				Microscope Setting			Result
Animal #	Somite	Genotype	Z Range	Mean	N	Threshold	Mean	N	Threshold	Background	LaserPower	HV	Correction coeficient for laser power and HV	L (raw)	R (raw)	Ratio(R/L)	Total L+R (corrected)
1	5ss	+/+	1-47	609.823	69292	370.6	332.867	95969	273.59	210.405	3	650	6.03054	399.418	122.462	0.306601	1438.8
2	5ss	+/-	1-30	639.663	88464	391.95	359.751	88540	290.6	210.082	3	650	6.03054	429.581	149.669	0.348407	1746.23
3	5ss	+/+	1-36	497.64	120964	325.12	365.372	123465	273.87	207.721	3	650	6.03054	289.919	157.651	0.543776	1345.46
4	5ss	+/-	1-37	467.143	55681	265	390.238	44220	260.4	206.296	2	620	13.2014	260.847	183.942	0.705172	2994.16
5	4ss	+/+	1-47	469.92	98666	301.81	354.469	96049	279.02	204.686	3	600	11.4407	265.234	149.783	0.56472	2382.92
6	5ss	+/-	1-45	501.944	68742	302.87	305.393	96444	231.62	203.368	3	600	11.4407	298.576	102.025	0.341705	2103.03
7	3ss	+/-	1-36	480.235	58423	290	399.688	54484	266	205.107	3	600	11.4407	275.128	194.581	0.707238	2702.98
8	4ss	+/-	1-43	589.653	72560	306.73	379.955	83092	280.63	206.283	6	600	5.72036	383.37	173.672	0.453014	1552.66
9	5ss	+/-	1-51	539.035	71054	333.96	481.998	68986	351.75	212.814	5	600	6.86443	326.221	269.184	0.825158	2046.45
10	3ss	+/+	1-56	392.244	65204	269.53	355.917	78527	245.89	208.576	3	600	11.4407	183.668	147.341	0.802214	1874.23
11	3ss	+/+	1-54	490.769	82839	290.64	377.834	93075	271.75	209.444	5	600	6.86443	281.325	168.39	0.59856	1520.96
12	4ss	+/+	1-49	460.593	91828	275.91	283.449	108409	225.18	208.492	3	600	11.4407	252.101	74.957	0.297329	1786.98
															Average	0.541158	1957.91
															SD	0.192193	515.154
Anks3-/- TG+				dsVenus Left			dsVenus Right				Microscope Setting			Result
Animal #	Somite	Genotype	Z Range	Mean	N	Threshold	Mean	N	Threshold	Background	LaserPower	HV	Correction coeficient for laser power and HV	L (raw)	R (raw)	Ratio(R/L)	Total L+R (corrected)
1	5ss	-/-	1-42	504.008	85425	319.75	366.042	65482	298.87	225.47	10	700	1	278.538	140.572	0.504678	218.671
2	5ss	-/-	2-52	734.059	75201	440.91	717.882	85681	440.91	236.564	20	700	0.5	497.495	481.318	0.967483	244.44
3	4ss	-/-	1-41	717.902	66035	442.07	757.669	70640	442.07	227.282	20	700	0.5	490.62	530.387	1.08105	255.587
4	4ss	-/-	2-40	517.579	96304	339.02	526.477	103075	329.64	227.193	10	700	1	290.386	299.284	1.03064	294.986
5	4ss	-/-	1-51	502.004	82886	353.33	554.76	82574	353.33	222.64	10	700	1	279.364	332.12	1.18884	305.692
6	4ss	-/-	1-50	469.633	78756	324.53	481.379	100379	324.53	220.914	10	700	1	248.719	260.465	1.04723	255.301
															Average	0.969988	262.446
															SD	0.239331	32.4581
															Ttest	0.00474036	0.000107735		ns P > 0.05
																***	***		* P ≤ 0.05
																			** P ≤ 0.01
																			*** P ≤ 0.001

## Sheet: Fig. 2F
Statistical method: Comparison of two samples using unilateral Student T.Test assuming equal variance
ANKS3
Relative pull-down [%]
Bait	Prey	N=1	N=2	N=3	Average	SD	Ttest			ns P > 0.05
GST-Bicc1	ANKS3 WT	100	100	100	100	0				* P ≤ 0.05
GST-Bicc1	ANKS3∆Nter	116.8	90.5	128	111.767	19.25	0.174712	ns		** P ≤ 0.01
GST-Bicc1	ANKS3∆SAM	22.9	34.2	57.2	38.1	17.4794	0.00179034	**		*** P ≤ 0.001
GST-Bicc1	ANKS3∆Cter	45.8	50.6	87.7	61.3667	22.9313	0.0216636	*

## Sheet: Fig. 2G
Statistical method: Comparison of two samples using unilateral Student T.Test assuming equal variance
ANKS3
Relative pull-down [%]										ns P > 0.05
Bait	Prey	N=1	N=2	N=3	Average	SD	Ttest			* P ≤ 0.05
GST-KH	ANKS3	100	100	100	100	0				** P ≤ 0.01
GST-KH	ANKS3+ANKS6	56.4206	42.9944	47.3941	48.9363	6.84469	0.000103443	***		*** P ≤ 0.001
ANKS6
Relative pull-down [%]
Bait	Prey	N=1	N=2	N=3	Average	SD	Ttest
GST-KH	ANKS6	N/A	1	1	1	0
GST-KH	ANKS3+ANKS6	N/A	5.17521	5.33299	5.2541	0.111568	0.000171862	***

## Sheet: Fig. 3B
Statistical method: Comparison of two samples using unilateral Student T.Test assuming equal variance
ANKS3
Relative pull-down [%]
Bait	Prey	N=1	N=2	N=3	Average	SD	Ttest 1		Ttest 2		Ttest 3			ns P > 0.05
GST-KH	ANKS6	N/A	N/A	N/A	N/A	N/A								* P ≤ 0.05
GST-KH	ANKS3	100	100	100	100	0								** P ≤ 0.01
GST-KH	ANKS3∆Nter	408.026	1112.07	978.038	832.71	373.842	0.0137052	*						*** P ≤ 0.001
GST-KH	ANKS3+ANKS6	45.1527	8.58147	15.7801	23.1714	19.3736	0.00117659	**
GST-KH	ANKS3∆Nter+ANKS6	436.692	1038.41	940.517	805.208	322.876	0.00969237	**	0.463908	ns	0.0069163	**
ANKS6
Relative pull-down [%]
Bait	Prey	N=1	N=2	N=3	Average	SD	Ttest 1		Ttest 2
GST-KH	ANKS6	0.0824324	0.154418	0.36832	0.201723	0.148698
GST-KH	ANKS3	N/A	N/A	N/A	N/A	N/A
GST-KH	ANKS3∆Nter	N/A	N/A	N/A	N/A	N/A
GST-KH	ANKS3+ANKS6	1	1	1	1	0	0.000372155	***
GST-KH	ANKS3∆Nter+ANKS6	0.929503	0.0660165	0.15987	0.38513	0.473771			0.0439249	*

## Sheet: Fig. 4A
Statistical method: Comparison of two samples using unilateral Student T.Test assuming equal variance
Protein
ANKS3
Relative pull-down [%]
Bait	Prey	RNA	N=1	N=2	N=3	Average	SD	Ttest 1		Ttest 2			ns P > 0.05
GST-Bicc1 WT	ANKS3	-	100	100	100	100	0						* P ≤ 0.05
GST-Bicc1 WT	ANKS3	66-110	34.9501	20.1938	28.9026	28.0155	7.41806	3.67201e-05	***				** P ≤ 0.01
GST-Bicc1 WT	ANKS3	226-270	79.3028	95.9346	105.894	93.7104	13.4343	0.231457	ns	0.000882785	***		*** P ≤ 0.001
RNA
Dand5-3'UTR
Relative pull-down [%]
Bait	Prey	RNA	N=1	N=2	N=3	Average	SD	Ttest 1
GST-Bicc1 WT	ANKS3	66-110	100	100	100	100	0
GST-Bicc1 WT	ANKS3	226-270	20.2336	14.2253	17.2946	17.2512	3.00442	5.77568e-07	***

## Sheet: Fig. 4C
Statistical method: Comparison of two samples using unilateral Student T.Test assuming equal variance
Protein
ANKS3
Relative pull-down [%]
Bait	Prey	RNA	N=1	N=2	N=3	Average	SD	Ttest 1		Ttest 2		Ttest 3			ns P > 0.05
GST-Bicc1 WT	ANKS3	-	100	100	100	100	0								* P ≤ 0.05
GST-Bicc1 WT	ANKS3	+	43.0299	52.39	7.61999	34.3466	23.6144	0.00427548	**						** P ≤ 0.01
GST-Bicc1 mutD	ANKS3	-	100	100	100	100	0								*** P ≤ 0.001
GST-Bicc1 mutD	ANKS3	+	6.93901	3.6892	2.64784	4.42535	2.23829			0.047116	*	1.00149e-07	***
RNA
Dand5-3'UTR
Relative pull-down [%]
Bait	Prey	RNA	N=1	N=2	N=3	Average	SD	Ttest 1
GST-Bicc1 WT	ANKS3	+	100	100	100	100	0
GST-Bicc1 mutD	ANKS3	+	275.063	191.625	225.448	230.712	41.9675	0.00285627	**

## Sheet: Fig. 5A
Statistical method: Comparison of two samples using unilateral Student T.Test assuming equal variance
	Anks3
	Relative Anks3 mRNA level [%]									ns P > 0.05
Doxycycline	N=1	N=2	N=3	N=4	Average	SD	Ttest			* P ≤ 0.05
-	100	100	100	100	100	0				** P ≤ 0.01
+	9.31435	10.6341	15.3597	17.2	13.127	3.75613	3.42008e-09	***		*** P ≤ 0.001

## Sheet: Fig. 5B
Statistical method: Comparison of two samples using unilateral Student T.Test assuming equal variance
	Bicc1
	Relative Bicc1 protein level in the input [%]									ns P > 0.05
Doxycycline	N=1	N=2	N=3	N=4	Average	SD	Ttest			* P ≤ 0.05
-	1	1	1	1	1	0				** P ≤ 0.01
+	0.845134	0.708007	0.622119	1.01365	0.797226	0.171031	0.0277153	*		*** P ≤ 0.001
	Bicc1
	Relative Bicc1 protein level in the IP [%]
Doxycycline	N=1	N=2	N=3	N=4	Average	SD	Ttest
-	1	1	1	1	1	0
+	0.663936	0.424457	1.51794	1.76818	1.09363	0.649994	0.391488	ns

## Sheet: Fig. 5C
Statistical method: Comparison of two samples using unilateral Student T.Test assuming equal variance
													Calculation details
	Bicc1-bound
														Dox. treatment	Fraction	Anks3 mRNA %	Ct mean	2^-Ct	Bicc1 protein signal	Normalization to Bicc1 signal	Fold change
	β-actin												β-actin	-	Input	100	27.8267	4.20085e-09	5153939
	mRNA [fold change]									ns P > 0.05					IP		32.0117	2.30952e-10	2557219	9.03137e-17	1
Doxycycline	N=1	N=2	N=3	N=4	Average	SD	Ttest 1			* P ≤ 0.05				+	Input	10.6	26.8043	8.53285e-09	4323757
-	1	1	1	1	1	0				** P ≤ 0.01					IP		33.3216	9.31536e-11	1697829	5.48663e-17	0.607508
+	0.607508	2.68743	1.3493	1.85895	1.6258	0.874604	0.101187	ns		*** P ≤ 0.001				+	Input	9.3	27.3232	5.95521e-09	2959290
															IP		31.8218	2.63447e-10	1085430	2.42712e-16	2.68743
	Bicc1													-	Input	100	31.3512	3.65056e-10	745452
	mRNA [fold change]														IP		34.128	5.32661e-11	428099	1.24425e-16	1
Doxycycline	N=1	N=2	N=3	N=4	Average	SD	Ttest 1							+	Input	15.4	29.7555	1.10333e-09	917904
-	1	1	1	1	1	0									IP		33.0937	1.09097e-10	649827	1.67886e-16	1.3493
+	3.08052	6.46539	6.29824	5.06543	5.22739	1.56148	0.000820555	***						-	Input	100	32.3711	1.80026e-10	217284
															IP		29.7212	1.12985e-09	265370	4.25763e-15	1
	Adcy6													+	Input	17.2	30.2987	7.57145e-10	592378
	mRNA [fold change]														IP		28.0045	3.71375e-09	469220	7.91474e-15	1.85895
Doxycycline	N=1	N=2	N=3	N=4	Average	SD	Ttest 1
-	1	1	1	1	1	0								Dox. treatment	Fraction	Anks3 mRNA %	Ct mean	2^-Ct	Bicc1 protein signal	Normalization to Bicc1 signal	Fold change
+	1.67955	7.28991	8.6325	2.82305	5.10625	3.37432	0.0254485	*					Bicc1	-	Input	100	32.5103	1.6347e-10	5153939
															IP		35.267	2.41873e-11	2557219	9.45843e-18	1
														+	Input	10.6	28.5514	2.54199e-09	4323757
															IP		34.2347	4.94694e-11	1697829	2.91369e-17	3.08052
														+	Input	9.3	29.0381	1.81412e-09	2959290
															IP		33.8105	6.63767e-11	1085430	6.11524e-17	6.46539
														-	Input	100	31.982	2.35759e-10	745452
															IP		34.8486	3.23241e-11	428099	7.55062e-17	1
														+	Input	15.4	26.7216	9.03639e-09	917904
															IP		31.5915	3.09029e-10	649827	4.75556e-16	6.29824
														-	Input	100	33.9297	6.1114e-11	217284
															IP		32.3426	1.83618e-10	265370	6.91934e-16	1
														+	Input	17.2	31.5546	3.17046e-10	592378
															IP		29.1796	1.64459e-09	469220	3.50494e-15	5.06543
														Dox. treatment	Fraction	Anks3 mRNA %	Ct mean	2^-Ct	Bicc1 protein signal	Normalization to Bicc1 signal	Fold change
													Adcy6	-	Input	100	31.3623	3.62257e-10	5153939
															IP		34.8829	3.15657e-11	2557219	1.23438e-17	1
														+	Input	10.6	30.905	4.97373e-10	4323757
															IP		34.7257	3.51993e-11	1697829	2.0732e-17	1.67955
														+	Input	9.3	30.2035	8.08824e-10	2959290
															IP		33.2533	9.76724e-11	1085430	8.9985e-17	7.28991
														-	Input	100	33.1575	1.04374e-10	745452
															IP		35.2832	2.39162e-11	428099	5.58661e-17	1
														+	Input	15.4	31.1526	4.18931e-10	917904
															IP		31.5713	3.13389e-10	649827	4.82265e-16	8.6325
														-	Input	100	33.5618	7.88659e-11	217284
															IP		32.9707	1.18808e-10	265370	4.47707e-16	1
														+	Input	17.2	33.8428	6.49101e-11	592378
															IP		30.6511	5.93046e-10	469220	1.2639e-15	2.82305

## Sheet: Fig. 6A
Statistical method: Comparison of two samples using unilateral Student T.Test assuming equal variance
	Protein
	ANKS3												ns P > 0.05
	Relative Protein co-IP [%]												* P ≤ 0.05
Condition	N=1	N=2	N=3	Average	SD	Ttest 1		Ttest 2					** P ≤ 0.01
Mock	N/A	N/A	N/A	N/A	N/A								*** P ≤ 0.001
Bicc1	N/A	N/A	N/A	N/A	N/A
Bicc1+ANKS3	1	1	1	1	0
Bicc1 + ANKS3 ΔNter	0.542133	0.337573	N/A	0.439853	0.144645	0.0158804	*
Bicc1 + ANKS3 ΔCter x1	0.232526	0.237147	0.13784	0.202504	0.0560486	8.04399e-06	***	0.0359609	*
Bicc1 + ANKS3 ΔCter x2	0.416193	0.308925	0.272162	0.332427	0.0748365	5.12043e-05	***	0.169026	ns
Bicc1 + ANKS3 ΔCter x4	0.253315	0.482946	0.376199	0.37082	0.11491	0.000344889	***	0.294798	ns
	RNA
	Dand5-3'UTR
	Relative mRNA co-IP [%]
Condition	N=1	N=2	N=3	Average	SD	Ttest 1		Ttest 2		Ttest 3
Mock	3.50836	9.61275	4.83682	5.98598	3.21035
Bicc1	100	100	100	100	0	4.52055e-07	***
Bicc1+ANKS3	16.4036	36.0184	21.9826	24.8016	10.1066			0.000104529	***
Bicc1 + ANKS3 ΔNter	4.01966	5.17611	N/A	4.59788	0.817738			1.83666e-05	***	0.0376003	*
Bicc1 + ANKS3 ΔCter x1	84.6007	95.9153	57.5878	79.3679	19.6922			0.0718785	ns	0.00647551	**
Bicc1 + ANKS3 ΔCter x2	78.9207	83.7832	53.779	72.161	16.1038			0.0200848	*	0.00625095	**
Bicc1 + ANKS3 ΔCter x4	56.7577	75.9471	97.4518	76.7189	20.358			0.0593502	ns	0.00836411	**
	Bicc1
	Relative mRNA co-IP [%]
Condition	N=1	N=2	N=3	Average	SD	Ttest 1		Ttest 2		Ttest 3
Mock
Bicc1	100	100	100	100	0
Bicc1+ANKS3	29.6101	60.1414	30.4834	40.0783	17.3806	N/A	N/A	0.00197551	**
Bicc1 + ANKS3 ΔNter	10.3059	8.03724	N/A	9.17156	1.60418			7.79652e-05	***	0.048779	*
Bicc1 + ANKS3 ΔCter x1	107.142	153.536	71.9209	110.866	40.9347			0.334776	ns	0.0255032	*
Bicc1 + ANKS3 ΔCter x2	151.932	195.289	96.3643	147.862	49.5877			0.0849448	ns	0.0118689	*
Bicc1 + ANKS3 ΔCter x4	159.633	240.816	245.308	215.252	48.2202			0.0071894	**	0.00203983	**

[truncated: 5 more sheets: Fig. 6B, Fig. S1D, Fig. S3B, Fig. S4A, Fig. S4B]
